# Supplementary material for: Non-Specific Elevated Serum Free Fatty Acids in Lung Cancer Patients: Nutritional or Pathological?
Source: Nutrients. 2024 Aug 28;16(17):2884. doi: 10.3390/nu16172884 (PMC11396813; doi:10.3390/nu16172884)
Supplement: Supplementary file 1 [file nutrients-16-02884-s001.zip]

Archive with 1 entries (1 files):
- nutrients-3164110-supplementary.pdf
